# Supplementary material for: Strategies of Advanced Airway Management in Out-of-Hospital Cardiac Arrest during Intra-Arrest Hypothermia: Insights from the PRINCESS Trial
Source: J Clin Med. 2022 Oct 28;11(21):6370. doi: 10.3390/jcm11216370 (PMC9654441; doi:10.3390/jcm11216370)
Supplement: Supplementary file 1 [file jcm-11-06370-s001.zip]

Archive with 4 entries (4 files):
- Supplemental Figure S1.pdf
- Supplemental Figure S2.pdf
- Supplemental Table S1.pdf
- Supplemental Table S2.pdf
